# Supplementary material for: Optogenetic quantification of cardiac excitability and electrical coupling in intact hearts to explain cardiac arrhythmia initiation
Source: Sci Adv. 2025 Feb 28;11(9):eadt4103. doi: 10.1126/sciadv.adt4103 (PMC11870084; doi:10.1126/sciadv.adt4103)
Supplement: Supplementary file 2 — Data S1 [file sciadv.adt4103_data_s1.zip]

Archive with 32 entries (26 files):
- Langen_OptogeneticCurrentClamp_Code/
- Langen_OptogeneticCurrentClamp_Code/repo/
- Langen_OptogeneticCurrentClamp_Code/repo/Experiment01_AdjustGLeak/
- Langen_OptogeneticCurrentClamp_Code/repo/Experiment01_AdjustGLeak/Calculate_PT_RMP_RM_WithGLeakAdjust.sh
- Langen_OptogeneticCurrentClamp_Code/repo/Experiment01_AdjustGLeak/Exp01_Run_TestHarness.sh
- Langen_OptogeneticCurrentClamp_Code/repo/Experiment01_AdjustGLeak/Exp01_TestHarness.dat
- Langen_OptogeneticCurrentClamp_Code/repo/Experiment02_CharacterizeExcitability/
- Langen_OptogeneticCurrentClamp_Code/repo/Experiment02_CharacterizeExcitability/Calculate_PT_RMP_RM.sh
- Langen_OptogeneticCurrentClamp_Code/repo/Experiment02_CharacterizeExcitability/Exp02_Run_TestHarness.sh
- Langen_OptogeneticCurrentClamp_Code/repo/Experiment02_CharacterizeExcitability/Exp02_TestHarness.dat
- Langen_OptogeneticCurrentClamp_Code/repo/Experiment03_AmiodaroneDronedarone/
- Langen_OptogeneticCurrentClamp_Code/repo/Experiment03_AmiodaroneDronedarone/CalculateLoeweBlockLevels/
- Langen_OptogeneticCurrentClamp_Code/repo/Experiment03_AmiodaroneDronedarone/CalculateLoeweBlockLevels/Amiodarone.agr
- Langen_OptogeneticCurrentClamp_Code/repo/Experiment03_AmiodaroneDronedarone/CalculateLoeweBlockLevels/Amiodarone_scf_1_IKr.dat
- Langen_OptogeneticCurrentClamp_Code/repo/Experiment03_AmiodaroneDronedarone/CalculateLoeweBlockLevels/Amiodarone_scf_2_IKs.dat
- Langen_OptogeneticCurrentClamp_Code/repo/Experiment03_AmiodaroneDronedarone/CalculateLoeweBlockLevels/Amiodarone_scf_3_INa.dat
- Langen_OptogeneticCurrentClamp_Code/repo/Experiment03_AmiodaroneDronedarone/CalculateLoeweBlockLevels/Amiodarone_scf_4_ICaL.dat
- Langen_OptogeneticCurrentClamp_Code/repo/Experiment03_AmiodaroneDronedarone/CalculateLoeweBlockLevels/Amiodarone_scf_5_INaCa.dat
- Langen_OptogeneticCurrentClamp_Code/repo/Experiment03_AmiodaroneDronedarone/CalculateLoeweBlockLevels/Amiodarone_scf_6_INaK.dat
- Langen_OptogeneticCurrentClamp_Code/repo/Experiment03_AmiodaroneDronedarone/CalculateLoeweBlockLevels/Dronedarone.agr
- Langen_OptogeneticCurrentClamp_Code/repo/Experiment03_AmiodaroneDronedarone/CalculateLoeweBlockLevels/Dronedarone_scf_1_IKr.dat
- Langen_OptogeneticCurrentClamp_Code/repo/Experiment03_AmiodaroneDronedarone/CalculateLoeweBlockLevels/Dronedarone_scf_2_IKur.dat
- Langen_OptogeneticCurrentClamp_Code/repo/Experiment03_AmiodaroneDronedarone/CalculateLoeweBlockLevels/Dronedarone_scf_3_IKs.dat
- Langen_OptogeneticCurrentClamp_Code/repo/Experiment03_AmiodaroneDronedarone/CalculateLoeweBlockLevels/Dronedarone_scf_4_INa.dat
- Langen_OptogeneticCurrentClamp_Code/repo/Experiment03_AmiodaroneDronedarone/CalculateLoeweBlockLevels/Dronedarone_scf_5_ICaL.dat
- Langen_OptogeneticCurrentClamp_Code/repo/Experiment03_AmiodaroneDronedarone/CalculateLoeweBlockLevels/graph.par
- Langen_OptogeneticCurrentClamp_Code/repo/Experiment03_AmiodaroneDronedarone/CalculateLoeweBlockLevels/Reproduce_FigS1.sh
- Langen_OptogeneticCurrentClamp_Code/repo/Experiment03_AmiodaroneDronedarone/Calculate_PT_RMP_RM_WithDrugs.sh
- Langen_OptogeneticCurrentClamp_Code/repo/Experiment03_AmiodaroneDronedarone/Exp03_Run_TestHarness.sh
- Langen_OptogeneticCurrentClamp_Code/repo/Experiment03_AmiodaroneDronedarone/Exp03_TestHarness.dat
- Langen_OptogeneticCurrentClamp_Code/repo/MurineMouse_leak_ik1.model
- Langen_OptogeneticCurrentClamp_Code/repo/README.md
