# Supplementary material for: Optogenetic quantification of cardiac excitability and electrical coupling in intact hearts to explain cardiac arrhythmia initiation
Source: Sci Adv. 2025 Feb 28;11(9):eadt4103. doi: 10.1126/sciadv.adt4103 (PMC11870084; doi:10.1126/sciadv.adt4103)
Supplement: Supplementary file 2 — Data S1 [file sciadv.adt4103_data_s1.zip › Langen_OptogeneticCurrentClamp_Code/repo/Experiment02_CharacterizeExcitability/Exp02_TestHarness.dat]

1.0 1.0 1.0 1.0 0.0 0.75
1.0 1.0 0.1 1.0 0.0 0.75
1.0 1.0 0.2 1.0 0.0 0.75
1.0 1.0 0.3 1.0 0.0 0.75
1.0 1.0 0.5 1.0 0.0 0.75
1.0 1.0 0.7 1.0 0.0 0.75
1.0 1.0 1.0 1.0 0.0 0.75
1.0 1.0 2.0 1.0 0.0 0.75
1.0 1.0 3.0 1.0 0.0 0.75
1.0 1.0 4.0 1.0 0.0 0.75
1.0 1.0 5.0 1.0 0.0 0.75
1.0 1.0 7.0 1.0 0.0 0.75
1.0 1.0 10.0 1.0 0.0 0.75
