# Supplementary material for: Optogenetic quantification of cardiac excitability and electrical coupling in intact hearts to explain cardiac arrhythmia initiation
Source: Sci Adv. 2025 Feb 28;11(9):eadt4103. doi: 10.1126/sciadv.adt4103 (PMC11870084; doi:10.1126/sciadv.adt4103)
Supplement: Supplementary file 2 — Data S1 [file sciadv.adt4103_data_s1.zip › Langen_OptogeneticCurrentClamp_Code/repo/Experiment03_AmiodaroneDronedarone/CalculateLoeweBlockLevels/Amiodarone_scf_1_IKr.dat]

0.2300 0.0932689
0.3196 0.121855
0.4441 0.157678
0.6170 0.201591
0.8573 0.254062
1.1913 0.314824
1.6553 0.382647
2.3000 0.455368
3.1958 0.530043
4.4406 0.603403
6.1702 0.672387
8.5735 0.734649
11.9128 0.788795
16.5528 0.834383
23.0000 0.87173
