# Supplementary material for: Optogenetic quantification of cardiac excitability and electrical coupling in intact hearts to explain cardiac arrhythmia initiation
Source: Sci Adv. 2025 Feb 28;11(9):eadt4103. doi: 10.1126/sciadv.adt4103 (PMC11870084; doi:10.1126/sciadv.adt4103)
Supplement: Supplementary file 2 — Data S1 [file sciadv.adt4103_data_s1.zip › Langen_OptogeneticCurrentClamp_Code/repo/Experiment03_AmiodaroneDronedarone/CalculateLoeweBlockLevels/Amiodarone_scf_2_IKs.dat]

0.2300 0.145102
0.3196 0.172747
0.4441 0.204399
0.6170 0.240148
0.8573 0.279963
1.1913 0.32358
1.6553 0.370485
2.3000 0.419966
3.1958 0.47111
4.4406 0.522871
6.1702 0.574145
8.5735 0.623873
11.9128 0.671119
16.5528 0.71514
23.0000 0.755417
