# Supplementary material for: Optogenetic quantification of cardiac excitability and electrical coupling in intact hearts to explain cardiac arrhythmia initiation
Source: Sci Adv. 2025 Feb 28;11(9):eadt4103. doi: 10.1126/sciadv.adt4103 (PMC11870084; doi:10.1126/sciadv.adt4103)
Supplement: Supplementary file 2 — Data S1 [file sciadv.adt4103_data_s1.zip › Langen_OptogeneticCurrentClamp_Code/repo/Experiment03_AmiodaroneDronedarone/CalculateLoeweBlockLevels/Amiodarone_scf_3_INa.dat]

0.2300 0.0898548
0.3196 0.112508
0.4441 0.139993
0.6170 0.172866
0.8573 0.211573
1.1913 0.256275
1.6553 0.306735
2.3000 0.362289
3.1958 0.421783
4.4406 0.483642
6.1702 0.546005
8.5735 0.606957
11.9128 0.664749
16.5528 0.717993
23.0000 0.76576
