# Supplementary material for: Optogenetic quantification of cardiac excitability and electrical coupling in intact hearts to explain cardiac arrhythmia initiation
Source: Sci Adv. 2025 Feb 28;11(9):eadt4103. doi: 10.1126/sciadv.adt4103 (PMC11870084; doi:10.1126/sciadv.adt4103)
Supplement: Supplementary file 2 — Data S1 [file sciadv.adt4103_data_s1.zip › Langen_OptogeneticCurrentClamp_Code/repo/Experiment03_AmiodaroneDronedarone/CalculateLoeweBlockLevels/Amiodarone_scf_5_INaCa.dat]

0.2300 0.0651558
0.3196 0.088297
0.4441 0.118613
0.6170 0.157519
0.8573 0.206216
1.1913 0.265246
1.6553 0.334046
2.3000 0.410714
3.1958 0.491979
4.4406 0.573676
6.1702 0.651539
8.5735 0.72207
11.9128 0.783077
16.5528 0.833777
23.0000 0.874525
