# Supplementary material for: Optogenetic quantification of cardiac excitability and electrical coupling in intact hearts to explain cardiac arrhythmia initiation
Source: Sci Adv. 2025 Feb 28;11(9):eadt4103. doi: 10.1126/sciadv.adt4103 (PMC11870084; doi:10.1126/sciadv.adt4103)
Supplement: Supplementary file 2 — Data S1 [file sciadv.adt4103_data_s1.zip › Langen_OptogeneticCurrentClamp_Code/repo/Experiment03_AmiodaroneDronedarone/CalculateLoeweBlockLevels/Amiodarone_scf_6_INaK.dat]

0.2300 0.0145294
0.3196 0.0200759
0.4441 0.02768
0.6170 0.0380465
0.8573 0.0520924
1.1913 0.0709475
1.6553 0.0959299
2.3000 0.128492
3.1958 0.170027
4.4406 0.22158
6.1702 0.283424
8.5735 0.354665
11.9128 0.432991
16.5528 0.514817
23.0000 0.595855
