# Supplementary material for: Optogenetic quantification of cardiac excitability and electrical coupling in intact hearts to explain cardiac arrhythmia initiation
Source: Sci Adv. 2025 Feb 28;11(9):eadt4103. doi: 10.1126/sciadv.adt4103 (PMC11870084; doi:10.1126/sciadv.adt4103)
Supplement: Supplementary file 2 — Data S1 [file sciadv.adt4103_data_s1.zip › Langen_OptogeneticCurrentClamp_Code/repo/Experiment03_AmiodaroneDronedarone/CalculateLoeweBlockLevels/Dronedarone_scf_2_IKur.dat]

0.0210 0.0205681
0.0292 0.0283716
0.0405 0.0389236
0.0563 0.0532993
0.0783 0.0726143
0.1088 0.0981241
0.1511 0.131266
0.2100 0.173554
0.2918 0.225886
0.4054 0.288459
0.5634 0.360368
0.7828 0.439085
1.0877 0.521004
1.5113 0.6018
2.1000 0.677419
