# Supplementary material for: Optogenetic quantification of cardiac excitability and electrical coupling in intact hearts to explain cardiac arrhythmia initiation
Source: Sci Adv. 2025 Feb 28;11(9):eadt4103. doi: 10.1126/sciadv.adt4103 (PMC11870084; doi:10.1126/sciadv.adt4103)
Supplement: Supplementary file 2 — Data S1 [file sciadv.adt4103_data_s1.zip › Langen_OptogeneticCurrentClamp_Code/repo/Experiment03_AmiodaroneDronedarone/Exp03_Run_TestHarness.sh]

#!/bin/bash -u

IFILE=$1.dat;
OFILE=${1}_Output.dat;
rm -f $OFILE;

while read -r LINE; do
    bash -u Calculate_PT_RMP_RM_WithDrugs.sh $LINE |tee -a $OFILE;
    exit;
done < $IFILE;

exit 0;
